# Supplementary material for: Structural basis for cooperativity of human monoclonal antibodies to meningococcal factor H-binding protein
Source: Commun Biol. 2019 Jun 26;2:241. doi: 10.1038/s42003-019-0493-4 (PMC6595007; doi:10.1038/s42003-019-0493-4)
Supplement: Supplementary file 3 — Supplementary Data 1 [file 42003_2019_493_MOESM3_ESM.xlsx]

## Sheet: Sheet1
35	0
45	20
55	40
60	60
				170-175	0	0
				175-180	102	76
				180-185	191	83
				185-190	203	190
				190-195	305	220
				195-200	212	234
				200-205	315	888
				205-210	408	550
				210-215	411	78
				215-220	903	30
				220-225	409	23
				225-230	153	18
				230-235	10	7
				235-240	11	0
				240-245	1	0
